# Supplementary material for: Unraveling the Mechanism of the Endophytic Bacterial Strain Pseudomonas oryzihabitans GDW1 in Enhancing Tomato Plant Growth Through Modulation of the Host Transcriptome and Bacteriome
Source: Int J Mol Sci. 2025 Feb 23;26(5):1922. doi: 10.3390/ijms26051922 (PMC11900241; doi:10.3390/ijms26051922)
Supplement: Supplementary file 1 [file ijms-26-01922-s001.zip]

Archive with 1 entries (1 files):
- ijms-3438349-supplementary.xlsx
