# Supplementary material for: Unraveling the Mechanism of the Endophytic Bacterial Strain Pseudomonas oryzihabitans GDW1 in Enhancing Tomato Plant Growth Through Modulation of the Host Transcriptome and Bacteriome
Source: Int J Mol Sci. 2025 Feb 23;26(5):1922. doi: 10.3390/ijms26051922 (PMC11900241; doi:10.3390/ijms26051922)
Supplement: Supplementary file 1 [file ijms-26-01922-s001.zip › ijms-3438349-supplementary.xlsx]

## Sheet: Table S1
Table S1. GO enrich result.
ID	ONTOLOGY	ID	Description	GeneRatio	BgRatio	pvalue	p.adjust	qvalue	geneID	Count
GO:0044042	BP	GO:0044042	glucan metabolic process	17/431	99/8514	8.13724e-06	0.00606224	0.00542197	tXET-B2/tXET-B1/LOC101247596/LOC101248935/XTH3/LOC101262652/LOC101263199/LOC543511/LOC101258345/Cel3/LOC101249747/LOC101268453/LOC101259187/LOC101260057/Cel1/LOC101247341/LOC101245995	17
GO:0009065	BP	GO:0009065	glutamine family amino acid catabolic process	6/431	13/8514	2.05814e-05	0.00766656	0.00685685	ADC/adc1/PDH/LOC101268445/GAD3/LOC101259235	6
GO:0010411	BP	GO:0010411	xyloglucan metabolic process	9/431	36/8514	5.56341e-05	0.0138158	0.0123566	tXET-B2/tXET-B1/XTH3/LOC101262652/LOC101263199/LOC543511/LOC101258345/LOC101259187/LOC101247341	9
GO:0009863	BP	GO:0009863	salicylic acid mediated signaling pathway	5/431	11/8514	0.000116423	0.0173471	0.015515	GAI/LOC101264464/NML1/LOC101256055/LOC101258984	5
GO:0071446	BP	GO:0071446	cellular response to salicylic acid stimulus	5/431	11/8514	0.000116423	0.0173471	0.015515	GAI/LOC101264464/NML1/LOC101256055/LOC101258984	5
GO:0010565	BP	GO:0010565	regulation of cellular ketone metabolic process	5/431	12/8514	0.000191315	0.0237549	0.021246	LOC101248759/LOC101251569/LOC101255950/LOC101267354/LOC101256262	5
GO:0012501	BP	GO:0012501	programmed cell death	7/431	26/8514	0.00023045	0.0245265	0.0219361	LOC101264464/LOC101256055/LOC101246293/LOC101250858/LOC101258984/LOC100037491/Adi3	7
GO:0009751	BP	GO:0009751	response to salicylic acid	6/431	20/8514	0.000343153	0.0301003	0.0269212	GAI/LOC101264464/NML1/LOC101256055/LOC101258984/LOC101260117	6
GO:0008219	BP	GO:0008219	cell death	7/431	28/8514	0.000379877	0.0301003	0.0269212	LOC101264464/LOC101256055/LOC101246293/LOC101250858/LOC101258984/LOC100037491/Adi3	7
GO:0010410	BP	GO:0010410	hemicellulose metabolic process	10/431	56/8514	0.000435123	0.0301003	0.0269212	tXET-B2/tXET-B1/XTH3/LOC101262652/LOC101263199/LOC543511/LOC101258345/LOC101259187/LOC543796/LOC101247341	10
GO:0062012	BP	GO:0062012	regulation of small molecule metabolic process	5/431	14/8514	0.000444434	0.0301003	0.0269212	LOC101248759/LOC101251569/LOC101255950/LOC101267354/LOC101256262	5
GO:0050832	BP	GO:0050832	defense response to fungus	18/431	149/8514	0.000505936	0.0314102	0.0280927	MPK3/LOC101262461/MAPKKKalpha/NML1/LOC101264781/LOC101246212/LOC101264419/Ve2/LOC101251153/LOC101251912/LOC101257454/LOC101247544/LOC101262940/LOC101262264/PR-P2/LOC101250736/LOC101244788/LOC101255483	18
GO:0006470	BP	GO:0006470	protein dephosphorylation	14/431	102/8514	0.000585291	0.031834	0.0284718	LOC101258862/LOC101262662/LOC101257219/LOC101245105/LOC101254846/LOC101247018/PP2C-2/LOC101253040/LOC101055603/LOC101258561/LOC101257069/LOC101258886/LOC101263835/LOC101256099	14
GO:0071407	BP	GO:0071407	cellular response to organic cyclic compound	7/431	30/8514	0.000598223	0.031834	0.0284718	LAT61/GAI/LOC101264464/NML1/LOC101256055/LOC101250766/LOC101258984	7
GO:0009620	BP	GO:0009620	response to fungus	23/431	220/8514	0.000734326	0.0349458	0.0312549	MPK3/LOC101262461/MAPKKKalpha/NML1/LOC101264781/LOC101246212/F3H/LOC101264419/Ve2/LOC101251153/LOC101251912/LOC101257454/LOC101247544/LOC101262940/LOC101261126/GA2ox3/LOC101262264/PR-P2/LOC101250736/LOC101244788/LOC101255483/LOC104644281/LOC101248628	23
GO:0042742	BP	GO:0042742	defense response to bacterium	6/431	23/8514	0.000785163	0.0349458	0.0312549	MPK3/LOC101247920/MAPKKKalpha/NML1/LOC104649408/PR-P2	6
GO:0010383	BP	GO:0010383	cell wall polysaccharide metabolic process	10/431	61/8514	0.000878904	0.0349458	0.0312549	tXET-B2/tXET-B1/XTH3/LOC101262652/LOC101263199/LOC543511/LOC101258345/LOC101259187/LOC543796/LOC101247341	10
GO:0014070	BP	GO:0014070	response to organic cyclic compound	8/431	41/8514	0.000882301	0.0349458	0.0312549	LAT61/GAI/LOC101264464/NML1/LOC101256055/LOC101250766/LOC101258984/LOC101260117	8
GO:2000022	BP	GO:2000022	regulation of jasmonic acid mediated signaling pathway	5/431	16/8514	0.00089133	0.0349458	0.0312549	LOC101247936/NML1/LOC101247327/LOC101252907/LOC101252609	5
GO:0016311	BP	GO:0016311	dephosphorylation	15/431	119/8514	0.000938142	0.0349458	0.0312549	LOC101258862/LOC101262662/5PT1/LOC101257219/LOC101245105/LOC101254846/LOC101247018/PP2C-2/LOC101253040/LOC101055603/LOC101258561/LOC101257069/LOC101258886/LOC101263835/LOC101256099	15
GO:0009617	BP	GO:0009617	response to bacterium	6/431	24/8514	0.00100274	0.0355735	0.0318164	MPK3/LOC101247920/MAPKKKalpha/NML1/LOC104649408/PR-P2	6
GO:2000031	BP	GO:2000031	regulation of salicylic acid mediated signaling pathway	4/431	10/8514	0.00106546	0.0360803	0.0322696	LOC101264464/NML1/LOC101256055/LOC101258984	4
GO:0044403	BP	GO:0044403	biological process involved in symbiotic interaction	5/431	17/8514	0.00121073	0.0392172	0.0350753	LOC101264464/LOC101256055/LOC101258984/LOC100037491/LOC101265202	5
GO:0042546	BP	GO:0042546	cell wall biogenesis	11/431	76/8514	0.00143379	0.0445071	0.0398065	LOC101267739/tXET-B2/tXET-B1/LOC101247596/XTH3/LOC543511/LOC101258345/LOC101249747/LOC101268453/LOC101259187/LOC543796	11
GO:0046777	BP	GO:0046777	protein autophosphorylation	8/431	47/8514	0.00222607	0.0663369	0.0593307	LOC101260188/LOC100316879/LOC104649482/LOC101055527/LOC101248487/CDPK2/LOC101260391/LOC101249495	8
GO:0005976	BP	GO:0005976	polysaccharide metabolic process	20/431	201/8514	0.00288054	0.0797861	0.0713593	tXET-B2/tXET-B1/LOC101247596/LOC101250314/LOC101248935/XTH3/LOC101262652/LOC101263199/LOC543511/LOC101258345/Cel3/LOC101249747/LOC101256305/LOC101268453/LOC101259187/LOC101260057/LOC543796/Cel1/LOC101247341/LOC101245995	20
GO:0098542	BP	GO:0098542	defense response to other organism	36/431	443/8514	0.00314292	0.0797861	0.0713593	MPK3/LOC101249973/LOC101256969/LOC101259548/AGO2A/LOC101247773/LOC101245258/LOC101247920/LOC101264912/LOC101262461/MAPKKKalpha/LOC101264464/NML1/LOC101264781/LOC101256055/LOC101246212/LOC100316892/LOC104649408/LOC101264419/LOC101268253/LOC101248690/Ve2/LOC101251153/LOC101251912/LOC101257454/LOC101247544/LOC101246998/LOC101262940/LOC101262610/LOC101258984/LOC101262264/LOC100037491/PR-P2/LOC1012507…	36
GO:0044036	BP	GO:0044036	cell wall macromolecule metabolic process	10/431	72/8514	0.00318352	0.0797861	0.0713593	tXET-B2/tXET-B1/XTH3/LOC101262652/LOC101263199/LOC543511/LOC101258345/LOC101259187/LOC543796/LOC101247341	10
GO:0009626	BP	GO:0009626	plant-type hypersensitive response	4/431	13/8514	0.00321286	0.0797861	0.0713593	LOC101264464/LOC101256055/LOC101258984/LOC100037491	4
GO:0034050	BP	GO:0034050	programmed cell death induced by symbiont	4/431	13/8514	0.00321286	0.0797861	0.0713593	LOC101264464/LOC101256055/LOC101258984/LOC100037491	4
GO:0009966	BP	GO:0009966	regulation of signal transduction	11/431	87/8514	0.0042603	0.0990618	0.0885993	LOC101247936/LOC101249663/LOC101266280/GAI/LOC101264464/NML1/LOC101256055/LOC101247327/LOC101258984/LOC101252907/LOC101252609	11
GO:0051702	BP	GO:0051702	biological process involved in interaction with symbiont	4/431	14/8514	0.00432023	0.0990618	0.0885993	LOC101264464/LOC101256055/LOC101258984/LOC100037491	4
GO:0019748	BP	GO:0019748	secondary metabolic process	16/431	153/8514	0.00453172	0.0990618	0.0885993	LOC101251569/CHS2/LOC101266280/LOC101251665/F3H/CHS1/LOC101252173/LOC101261126/LOC101265881/LOC101251363/GA2ox3/LOC101265548/LOC101257313/LOC104644281/LOC101248628/LOC101259903	16
GO:0010646	BP	GO:0010646	regulation of cell communication	11/431	88/8514	0.00465391	0.0990618	0.0885993	LOC101247936/LOC101249663/LOC101266280/GAI/LOC101264464/NML1/LOC101256055/LOC101247327/LOC101258984/LOC101252907/LOC101252609	11
GO:0023051	BP	GO:0023051	regulation of signaling	11/431	88/8514	0.00465391	0.0990618	0.0885993	LOC101247936/LOC101249663/LOC101266280/GAI/LOC101264464/NML1/LOC101256055/LOC101247327/LOC101258984/LOC101252907/LOC101252609	11
GO:0035970	BP	GO:0035970	peptidyl-threonine dephosphorylation	6/431	33/8514	0.00561083	0.110943	0.0992252	LOC101262662/LOC101257219/LOC101254846/PP2C-2/LOC101253040/LOC101257069	6
GO:0051239	BP	GO:0051239	regulation of multicellular organismal process	6/431	33/8514	0.00561083	0.110943	0.0992252	LOC101254368/LOC101255179/GAI/LOC101268413/LOC100191137/RBR1	6
GO:0006536	BP	GO:0006536	glutamate metabolic process	4/431	15/8514	0.00565881	0.110943	0.0992252	PDH/LOC101268445/GAD3/LOC101259235	4
GO:0009867	BP	GO:0009867	jasmonic acid mediated signaling pathway	6/431	34/8514	0.00652886	0.118634	0.106104	LOC101247936/GAI/NML1/LOC101247327/LOC101252907/LOC101252609	6
GO:0071395	BP	GO:0071395	cellular response to jasmonic acid stimulus	6/431	34/8514	0.00652886	0.118634	0.106104	LOC101247936/GAI/NML1/LOC101247327/LOC101252907/LOC101252609	6
GO:0071398	BP	GO:0071398	cellular response to fatty acid	6/431	34/8514	0.00652886	0.118634	0.106104	LOC101247936/GAI/NML1/LOC101247327/LOC101252907/LOC101252609	6
GO:0031347	BP	GO:0031347	regulation of defense response	6/431	35/8514	0.00755123	0.133944	0.119798	LOC101247936/MAPKKKalpha/LOC101247327/LOC101262940/LOC101252907/LOC101252609	6
GO:0048583	BP	GO:0048583	regulation of response to stimulus	14/431	134/8514	0.00773424	0.134	0.119848	MPK3/LOC101247936/LOC101249663/LOC101266280/MAPKKKalpha/GAI/LOC101264464/NML1/LOC101256055/LOC101247327/LOC101262940/LOC101258984/LOC101252907/LOC101252609	14
GO:0016051	BP	GO:0016051	carbohydrate biosynthetic process	13/431	121/8514	0.00803433	0.136036	0.121668	LOC101245612/LOC101247596/LOC101250314/LOC101262652/LOC101263199/LOC101055573/LOC101249747/TPS1/LOC101256305/LOC101268453/LOC101249633/LOC543796/LOC101247341	13
GO:0030243	BP	GO:0030243	cellulose metabolic process	6/431	36/8514	0.0086842	0.143146	0.128028	LOC101247596/Cel3/LOC101249747/LOC101268453/Cel1/LOC101245995	6
GO:0045087	BP	GO:0045087	innate immune response	5/431	26/8514	0.00883857	0.143146	0.128028	MAPKKKalpha/LOC101264464/LOC101256055/LOC101258984/LOC100037491	5
GO:0009696	BP	GO:0009696	salicylic acid metabolic process	4/431	17/8514	0.00910559	0.144333	0.129089	LOC101248759/LOC101255950/LOC101267354/LOC101256262	4
GO:0051273	BP	GO:0051273	beta-glucan metabolic process	6/431	37/8514	0.00993396	0.154183	0.137899	LOC101247596/Cel3/LOC101249747/LOC101268453/Cel1/LOC101245995	6
GO:0048580	BP	GO:0048580	regulation of post-embryonic development	5/431	27/8514	0.0104068	0.155061	0.138684	LOC101254368/LOC101255179/GAI/LOC101268413/LOC100191137	5
GO:2000026	BP	GO:2000026	regulation of multicellular organismal development	5/431	27/8514	0.0104068	0.155061	0.138684	LOC101254368/LOC101255179/GAI/LOC101268413/LOC100191137	5
GO:0000288	BP	GO:0000288	nuclear-transcribed mRNA catabolic process, deadenylation-dependent decay	4/431	18/8514	0.0112479	0.158107	0.141409	LOC101258270/LOC101256741/LOC101243815/LOC101268737	4
GO:0009909	BP	GO:0009909	regulation of flower development	4/431	18/8514	0.0112479	0.158107	0.141409	LOC101254368/LOC101255179/LOC101268413/LOC100191137	4
GO:0048831	BP	GO:0048831	regulation of shoot system development	4/431	18/8514	0.0112479	0.158107	0.141409	LOC101254368/LOC101255179/LOC101268413/LOC100191137	4
GO:0002376	BP	GO:0002376	immune system process	5/431	28/8514	0.0121553	0.163546	0.146272	MAPKKKalpha/LOC101264464/LOC101256055/LOC101258984/LOC100037491	5
GO:0006955	BP	GO:0006955	immune response	5/431	28/8514	0.0121553	0.163546	0.146272	MAPKKKalpha/LOC101264464/LOC101256055/LOC101258984/LOC100037491	5
GO:0080134	BP	GO:0080134	regulation of response to stress	7/431	50/8514	0.0122934	0.163546	0.146272	MPK3/LOC101247936/MAPKKKalpha/LOC101247327/LOC101262940/LOC101252907/LOC101252609	7
GO:0000271	BP	GO:0000271	polysaccharide biosynthetic process	9/431	75/8514	0.0129893	0.169772	0.151842	LOC101247596/LOC101250314/LOC101262652/LOC101263199/LOC101249747/LOC101256305/LOC101268453/LOC543796/LOC101247341	9
GO:0000291	BP	GO:0000291	nuclear-transcribed mRNA catabolic process, exonucleolytic	3/431	11/8514	0.0156779	0.188197	0.16832	LOC101258270/LOC101256741/LOC101268737	3
GO:0008216	BP	GO:0008216	spermidine metabolic process	3/431	11/8514	0.0156779	0.188197	0.16832	ADC/adc1/LOC101260400	3
GO:0008295	BP	GO:0008295	spermidine biosynthetic process	3/431	11/8514	0.0156779	0.188197	0.16832	ADC/adc1/LOC101260400	3
GO:0043067	BP	GO:0043067	regulation of programmed cell death	3/431	11/8514	0.0156779	0.188197	0.16832	LOC101246293/LOC101250858/Adi3	3
GO:0009250	BP	GO:0009250	glucan biosynthetic process	6/431	41/8514	0.0162192	0.188197	0.16832	LOC101247596/LOC101262652/LOC101263199/LOC101249747/LOC101268453/LOC101247341	6
GO:0009812	BP	GO:0009812	flavonoid metabolic process	4/431	20/8514	0.0164431	0.188197	0.16832	LOC101249663/CHS2/CHS1/LOC101257313	4
GO:0009813	BP	GO:0009813	flavonoid biosynthetic process	4/431	20/8514	0.0164431	0.188197	0.16832	LOC101249663/CHS2/CHS1/LOC101257313	4
GO:0018958	BP	GO:0018958	phenol-containing compound metabolic process	4/431	20/8514	0.0164431	0.188197	0.16832	LOC101248759/LOC101255950/LOC101267354/LOC101256262	4
GO:0009064	BP	GO:0009064	glutamine family amino acid metabolic process	7/431	53/8514	0.0166725	0.188197	0.16832	ADC/adc1/PDH/LOC101267066/LOC101268445/GAD3/LOC101259235	7
GO:0009753	BP	GO:0009753	response to jasmonic acid	6/431	42/8514	0.0181401	0.19874	0.17775	LOC101247936/GAI/NML1/LOC101247327/LOC101252907/LOC101252609	6
GO:0070542	BP	GO:0070542	response to fatty acid	6/431	42/8514	0.0181401	0.19874	0.17775	LOC101247936/GAI/NML1/LOC101247327/LOC101252907/LOC101252609	6
GO:1901701	BP	GO:1901701	cellular response to oxygen-containing compound	13/431	135/8514	0.0189813	0.204943	0.183298	LOC101247936/LOC101245105/LAT61/GAI/LOC101264464/NML1/LOC101256055/LOC101250766/LOC101247327/LOC101258886/LOC101258984/LOC101252907/LOC101252609	13
GO:0005991	BP	GO:0005991	trehalose metabolic process	3/431	12/8514	0.0201319	0.208309	0.186308	LOC101245612/TPS1/LOC101249633	3
GO:0005992	BP	GO:0005992	trehalose biosynthetic process	3/431	12/8514	0.0201319	0.208309	0.186308	LOC101245612/TPS1/LOC101249633	3
GO:0007186	BP	GO:0007186	G protein-coupled receptor signaling pathway	3/431	12/8514	0.0201319	0.208309	0.186308	LOC101258203/LOC101262422/LOC101256961	3
GO:0018105	BP	GO:0018105	peptidyl-serine phosphorylation	8/431	68/8514	0.0208354	0.209762	0.187608	LOC101260188/LOC100316879/LOC101265454/LOC101055527/CDPK2/LOC101251015/LOC101260391/LOC101249495	8
GO:0018209	BP	GO:0018209	peptidyl-serine modification	8/431	68/8514	0.0208354	0.209762	0.187608	LOC101260188/LOC100316879/LOC101265454/LOC101055527/CDPK2/LOC101251015/LOC101260391/LOC101249495	8
GO:0000910	BP	GO:0000910	cytokinesis	4/431	22/8514	0.0229289	0.221844	0.198414	LOC101247596/LOC101249747/LOC101268453/LOC101245189	4
GO:0006595	BP	GO:0006595	polyamine metabolic process	4/431	22/8514	0.0229289	0.221844	0.198414	ADC/adc1/LOC101260400/LOC101253022	4
GO:0046351	BP	GO:0046351	disaccharide biosynthetic process	4/431	22/8514	0.0229289	0.221844	0.198414	LOC101245612/LOC101055573/TPS1/LOC101249633	4
GO:0000165	BP	GO:0000165	MAPK cascade	3/431	13/8514	0.0252076	0.240765	0.215336	MAPKKKalpha/LOC101249132/LOC101263809	3
GO:0050793	BP	GO:0050793	regulation of developmental process	7/431	58/8514	0.0262453	0.24441	0.218596	LOC543701/LOC101254368/LOC101255179/GAI/LOC101268413/LOC100191137/RBR1	7
GO:1901606	BP	GO:1901606	alpha-amino acid catabolic process	7/431	58/8514	0.0262453	0.24441	0.218596	ADC/adc1/PDH/LOC101268445/LOC101245553/GAD3/LOC101259235	7
GO:0042537	BP	GO:0042537	benzene-containing compound metabolic process	4/431	23/8514	0.0266777	0.245369	0.219454	LOC101248759/LOC101255950/LOC101267354/LOC101256262	4
GO:1901700	BP	GO:1901700	response to oxygen-containing compound	19/431	233/8514	0.0270098	0.245394	0.219476	MPK3/LEA14/LOC101247936/ER5/LOC101245105/LAT61/LOC101249671/GAI/LOC101264464/NML1/LOC101256055/LOC101250766/LOC101247327/LOC101258886/LOC101258984/LOC101260117/LOC101252907/LOC101253163/LOC101252609	19
GO:0071554	BP	GO:0071554	cell wall organization or biogenesis	17/431	205/8514	0.0306462	0.250257	0.223826	LOC101267739/tXET-B2/tXET-B1/LOC101247596/LOC101250314/XTH3/LOC101262652/LOC101263199/LOC543511/LOC101258345/LOC101249747/LOC101256305/LOC101257588/LOC101268453/LOC101259187/LOC543796/LOC101247341	17
GO:0008037	BP	GO:0008037	cell recognition	4/431	24/8514	0.030772	0.250257	0.223826	LOC101267468/LOC101254732/LOC101263283/LOC101243862	4
GO:0009312	BP	GO:0009312	oligosaccharide biosynthetic process	4/431	24/8514	0.030772	0.250257	0.223826	LOC101245612/LOC101055573/TPS1/LOC101249633	4
GO:0031331	BP	GO:0031331	positive regulation of cellular catabolic process	4/431	24/8514	0.030772	0.250257	0.223826	LOC101258270/LOC101256741/LOC101243815/LOC101268737	4
GO:0048544	BP	GO:0048544	recognition of pollen	4/431	24/8514	0.030772	0.250257	0.223826	LOC101267468/LOC101254732/LOC101263283/LOC101243862	4
GO:0050779	BP	GO:0050779	RNA destabilization	4/431	24/8514	0.030772	0.250257	0.223826	LOC101258270/LOC101256741/LOC101243815/LOC101268737	4
GO:0061014	BP	GO:0061014	positive regulation of mRNA catabolic process	4/431	24/8514	0.030772	0.250257	0.223826	LOC101258270/LOC101256741/LOC101243815/LOC101268737	4
GO:0061157	BP	GO:0061157	mRNA destabilization	4/431	24/8514	0.030772	0.250257	0.223826	LOC101258270/LOC101256741/LOC101243815/LOC101268737	4
GO:0010150	BP	GO:0010150	leaf senescence	3/431	14/8514	0.0309042	0.250257	0.223826	LOC101259309/LOC101255844/LOC101262623	3
GO:0090693	BP	GO:0090693	plant organ senescence	3/431	14/8514	0.0309042	0.250257	0.223826	LOC101259309/LOC101255844/LOC101262623	3
GO:0071310	BP	GO:0071310	cellular response to organic substance	23/431	301/8514	0.0314005	0.251542	0.224975	LOC101247936/LOC101249663/IAA3/ARF1/LOC101250283/LOC101245105/LAT61/LOC101257817/LOC101266280/GAI/LOC101264464/NML1/LOC101256055/LOC101250766/LOC100316892/LOC101247327/LOC101265701/LOC101258886/ERF4/LOC101258984/LOC101252907/LOC101260711/LOC101252609	23
GO:0098660	BP	GO:0098660	inorganic ion transmembrane transport	8/431	74/8514	0.0327489	0.259552	0.232139	LOC101263533/LOC101244142/AMT1-3/LCA1/LOC101266343/LOC101246876/LOC101255971/LOC101249848	8
GO:0009251	BP	GO:0009251	glucan catabolic process	4/431	25/8514	0.0352159	0.267721	0.239445	Cel3/LOC101260057/Cel1/LOC101245995	4
GO:0009736	BP	GO:0009736	cytokinin-activated signaling pathway	4/431	25/8514	0.0352159	0.267721	0.239445	LOC101250283/LOC101266280/LOC101265701/LOC101260711	4
GO:0071368	BP	GO:0071368	cellular response to cytokinin stimulus	4/431	25/8514	0.0352159	0.267721	0.239445	LOC101250283/LOC101266280/LOC101265701/LOC101260711	4
GO:0071396	BP	GO:0071396	cellular response to lipid	10/431	103/8514	0.035217	0.267721	0.239445	LOC101247936/LOC101245105/LAT61/GAI/NML1/LOC101250766/LOC101247327/LOC101258886/LOC101252907/LOC101252609	10
GO:0009063	BP	GO:0009063	cellular amino acid catabolic process	7/431	62/8514	0.0361906	0.272343	0.243579	ADC/adc1/PDH/LOC101268445/LOC101245553/GAD3/LOC101259235	7
GO:0030245	BP	GO:0030245	cellulose catabolic process	3/431	15/8514	0.0372155	0.274481	0.245492	Cel3/Cel1/LOC101245995	3
GO:0051275	BP	GO:0051275	beta-glucan catabolic process	3/431	15/8514	0.0372155	0.274481	0.245492	Cel3/Cel1/LOC101245995	3
GO:0051248	BP	GO:0051248	negative regulation of protein metabolic process	8/431	76/8514	0.03758	0.274481	0.245492	LOC101258270/LTC/LOC101256741/LOC101262296/LOC101250843/LOC101243815/LOC101268737/krp1	8
GO:0009735	BP	GO:0009735	response to cytokinin	4/431	26/8514	0.0400118	0.289406	0.25884	LOC101250283/LOC101266280/LOC101265701/LOC101260711	4
GO:0031146	BP	GO:0031146	SCF-dependent proteasomal ubiquitin-dependent protein catabolic process	5/431	38/8514	0.0411776	0.294974	0.26382	LOC101247773/LOC100316892/LOC101248690/LOC101246998/LOC101257559	5
GO:0009833	BP	GO:0009833	plant-type primary cell wall biogenesis	3/431	16/8514	0.0441311	0.312828	0.279788	LOC101247596/LOC101249747/LOC101268453	3
GO:1903313	BP	GO:1903313	positive regulation of mRNA metabolic process	4/431	27/8514	0.0451605	0.312828	0.279788	LOC101258270/LOC101256741/LOC101243815/LOC101268737	4
GO:0042180	BP	GO:0042180	cellular ketone metabolic process	5/431	39/8514	0.0453496	0.312828	0.279788	LOC101248759/LOC101251569/LOC101255950/LOC101267354/LOC101256262	5
GO:2000241	BP	GO:2000241	regulation of reproductive process	5/431	39/8514	0.0453496	0.312828	0.279788	LOC101254368/LOC101255179/GAI/LOC101268413/LOC100191137	5
GO:0009725	BP	GO:0009725	response to hormone	26/431	363/8514	0.0458333	0.313264	0.280178	LOC101247936/LOC101249663/LOC101266965/IAA3/ARF1/LOC101250283/LOC101245105/LAT61/LOC101257817/LOC101266280/GAI/NML1/LOC101250766/LOC100316892/LOC101247327/LOC101265701/LOC101258886/ERF4/LOC101260117/LOC101252907/LOC101247368/THM6/LOC101260711/LOC101253245/LOC101253163/LOC101252609	26
GO:0044550	BP	GO:0044550	secondary metabolite biosynthetic process	10/431	108/8514	0.0463861	0.314161	0.28098	CHS2/F3H/CHS1/LOC101252173/LOC101261126/GA2ox3/LOC101257313/LOC104644281/LOC101248628/LOC101259903	10
GO:0009719	BP	GO:0009719	response to endogenous stimulus	26/431	365/8514	0.0484261	0.325022	0.290695	LOC101247936/LOC101249663/LOC101266965/IAA3/ARF1/LOC101250283/LOC101245105/LAT61/LOC101257817/LOC101266280/GAI/NML1/LOC101250766/LOC100316892/LOC101247327/LOC101265701/LOC101258886/ERF4/LOC101260117/LOC101252907/LOC101247368/THM6/LOC101260711/LOC101253245/LOC101253163/LOC101252609	26
GO:0033993	BP	GO:0033993	response to lipid	12/431	139/8514	0.0488763	0.325115	0.290777	LOC101247936/LOC101245105/LAT61/GAI/NML1/LOC101250766/LOC101247327/LOC101258886/LOC101260117/LOC101252907/LOC101253163/LOC101252609	12
GO:0004674	MF	GO:0004674	protein serine/threonine kinase activity	44/476	350/9125	3.99288e-08	1.26175e-05	1.14323e-05	MPK3/LOC101260188/LOC100316879/LOC101250181/LOC101267468/LOC101259548/LOC101245672/LOC101247920/MAPKKKalpha/LOC101265454/LOC101266471/LOC104649482/LOC101055527/LOC101248487/LOC101262877/LOC104649408/CDPK2/LOC101264704/LOC101266899/MKK4/LOC101258074/LOC101249132/LOC101254270/LOC101257454/LOC101263809/LOC543833/LOC101253292/CIPK11/LOC101251803/LOC101255976/LOC101254732/LOC101251015/LOC101253999/LOC…	44
GO:0005516	MF	GO:0005516	calmodulin binding	14/476	76/9125	3.17276e-05	0.00501297	0.00454206	LOC101246688/LOC101248759/LOC101247012/LOC101260188/LOC100316879/LOC101255950/LOC101267354/LOC101262099/LOC101055527/CDPK2/LOC101266085/LOC101260391/LOC101256262/LOC101249495	14
GO:0046527	MF	GO:0046527	glucosyltransferase activity	17/476	118/9125	0.00012347	0.0130056	0.0117838	tXET-B2/tXET-B1/LOC101245612/LOC101247596/XTH3/LOC543511/LOC101258345/LOC101055573/LOC101249747/TPS1/LOC101261977/LOC101254539/LOC101245147/LOC101268453/LOC101259187/LOC101259617/LOC101257330	17
GO:0016758	MF	GO:0016758	hexosyltransferase activity	25/476	235/9125	0.000532057	0.0357358	0.0323789	tXET-B2/tXET-B1/LOC101245612/LOC101247596/LOC101250314/XTH3/LOC101262652/LOC101263199/LOC543511/LOC101258345/LOC101055573/LOC101249747/TPS1/LOC101256305/LOC101261977/LOC101264614/LOC101254539/LOC101245147/LOC101268453/LOC101259187/LOC543796/LOC101259617/LOC101257330/LOC101247341/GolS2	25
GO:0005509	MF	GO:0005509	calcium ion binding	19/476	160/9125	0.000646888	0.0357358	0.0323789	LOC101263533/Wfi1/LOC101256817/LOC101256237/LOC101245711/LOC101260188/LOC100316879/LOC101266533/LOC101266268/LOC101249692/LOC101267131/LOC101055527/CDPK2/PLDb1/LOC101262304/LOC101244797/LOC543942/LOC101260391/LOC101249495	19
GO:0004722	MF	GO:0004722	protein serine/threonine phosphatase activity	12/476	79/9125	0.00074275	0.0357358	0.0323789	LOC101258862/LOC101262662/LOC101257219/LOC101249463/LOC101254846/PP2C-2/LOC101253040/LOC101055603/LOC101257069/LOC101248465/LOC101263835/LOC101256099	12
GO:0004721	MF	GO:0004721	phosphoprotein phosphatase activity	14/476	102/9125	0.000791616	0.0357358	0.0323789	LOC101258862/LOC101262662/LOC101257219/LOC101249463/LOC101254846/LOC101247018/PP2C-2/LOC101253040/LOC101055603/LOC101258561/LOC101257069/LOC101248465/LOC101263835/LOC101256099	14
GO:0016757	MF	GO:0016757	glycosyltransferase activity	31/476	331/9125	0.00108451	0.0412377	0.037364	LOC101267858/tXET-B2/tXET-B1/LOC101245612/LOC101247596/LOC101250314/XTH3/LOC101245716/LOC101262652/LOC101263199/LOC543511/LOC101258345/LOC101055573/LOC101245582/LOC101249747/TPS1/LOC101256305/LOC101247523/LOC101261977/LOC101264614/LOC101254539/LOC101245147/LOC101252830/LOC101268453/LOC101259187/LOC543796/LOC101259617/LOC101257330/LOC101247341/GolS2/LOC101258941	31
GO:0016762	MF	GO:0016762	xyloglucan:xyloglucosyl transferase activity	6/476	24/9125	0.00117449	0.0412377	0.037364	tXET-B2/tXET-B1/XTH3/LOC543511/LOC101258345/LOC101259187	6
GO:0042578	MF	GO:0042578	phosphoric ester hydrolase activity	21/476	209/9125	0.00293112	0.0876819	0.0794453	LOC101258862/LOC101262662/5PT1/LOC101257219/LOC101249463/LOC101262834/LOC101254846/LOC101247018/PP2C-2/LOC101253040/LOC101055603/LOC101258561/LOC101257069/PLDb1/LOC101248465/LOC101263835/LOC101260751/LOC101256099/LOC101249633/LOC101256628/LOC101260420	21
GO:0019199	MF	GO:0019199	transmembrane receptor protein kinase activity	5/476	20/9125	0.00305222	0.0876819	0.0794453	LOC101247920/LOC104649482/LOC101248487/LOC104649408/LOC101244537	5
GO:0004888	MF	GO:0004888	transmembrane signaling receptor activity	5/476	21/9125	0.00383694	0.101039	0.0915479	LOC101247920/LOC104649482/LOC101248487/LOC104649408/LOC101244537	5
GO:0016791	MF	GO:0016791	phosphatase activity	18/476	175/9125	0.00443881	0.107897	0.0977616	LOC101258862/LOC101262662/5PT1/LOC101257219/LOC101249463/LOC101254846/LOC101247018/PP2C-2/LOC101253040/LOC101055603/LOC101258561/LOC101257069/LOC101248465/LOC101263835/LOC101256099/LOC101249633/LOC101256628/LOC101260420	18
GO:0015085	MF	GO:0015085	calcium ion transmembrane transporter activity	5/476	23/9125	0.00582148	0.120686	0.109349	LOC101246688/LOC101263533/LOC101262099/LCA1/LOC101266343	5
GO:0004683	MF	GO:0004683	calmodulin-dependent protein kinase activity	6/476	33/9125	0.00649257	0.120686	0.109349	LOC101260188/LOC100316879/LOC101055527/CDPK2/LOC101260391/LOC101249495	6
GO:0009931	MF	GO:0009931	calcium-dependent protein serine/threonine kinase activity	6/476	33/9125	0.00649257	0.120686	0.109349	LOC101260188/LOC100316879/LOC101055527/CDPK2/LOC101260391/LOC101249495	6
GO:0010857	MF	GO:0010857	calcium-dependent protein kinase activity	6/476	33/9125	0.00649257	0.120686	0.109349	LOC101260188/LOC100316879/LOC101055527/CDPK2/LOC101260391/LOC101249495	6
GO:0035251	MF	GO:0035251	UDP-glucosyltransferase activity	11/476	91/9125	0.00750406	0.131738	0.119363	LOC101245612/LOC101247596/LOC101055573/LOC101249747/TPS1/LOC101261977/LOC101254539/LOC101245147/LOC101268453/LOC101259617/LOC101257330	11
GO:0008194	MF	GO:0008194	UDP-glycosyltransferase activity	17/476	177/9125	0.0108961	0.181219	0.164196	LOC101245612/LOC101247596/LOC101250314/LOC101262652/LOC101055573/LOC101249747/TPS1/LOC101256305/LOC101261977/LOC101254539/LOC101245147/LOC101268453/LOC543796/LOC101259617/LOC101257330/GolS2/LOC101258941	17
GO:0004709	MF	GO:0004709	MAP kinase kinase kinase activity	3/476	10/9125	0.0128557	0.193448	0.175276	MAPKKKalpha/LOC101249132/LOC101263809	3
GO:0004714	MF	GO:0004714	transmembrane receptor protein tyrosine kinase activity	3/476	10/9125	0.0128557	0.193448	0.175276	LOC104649482/LOC101248487/LOC101244537	3
GO:0016229	MF	GO:0016229	steroid dehydrogenase activity	3/476	11/9125	0.0170021	0.237616	0.215295	LOC101262601/LOC101252135/LOC101264635	3
GO:0016746	MF	GO:0016746	acyltransferase activity	34/476	448/9125	0.0172948	0.237616	0.215295	LOC101262653/LOC101261019/LOC101255642/LOC101259371/CHS2/LOC101055573/LOC101255818/LOC101266656/LOC101267076/RFP1/LOC101267395/hqt/LOC101260808/LOC101265333/LOC101250706/CHS1/Asc-1/LOC100191129/LOC101246293/LOC101250858/LOC101261913/LOC101247951/THT7-8/LOC101247659/LOC101258115/CMPG1/THT1-3/LOC101255095/LOC101256019/LOC101257313/LOC101265502/LOC101266542/LOC101256004/LOC101246503	34
GO:0000976	MF	GO:0000976	transcription cis-regulatory region binding	31/476	403/9125	0.0189298	0.239204	0.216734	CZFP1/LOC101258576/HSTF24/ZF2/LOC101244577/LOC101267632/LOC101258194/LOC101252530/LOC101247327/ZIP/LOC101266077/LOC101261079/LOC101248645/LOC101255895/LOC100191137/LOC101251320/LOC101253014/LOC101262486/TDR6/LOC101259859/LOC101260117/LOC101250177/THM6/LOC101263944/LOC101267164/LOC101263023/LOC101263038/LOC101253245/LOC101246560/LOC101256065/LOC101245784	31
GO:0001067	MF	GO:0001067	transcription regulatory region nucleic acid binding	31/476	403/9125	0.0189298	0.239204	0.216734	CZFP1/LOC101258576/HSTF24/ZF2/LOC101244577/LOC101267632/LOC101258194/LOC101252530/LOC101247327/ZIP/LOC101266077/LOC101261079/LOC101248645/LOC101255895/LOC100191137/LOC101251320/LOC101253014/LOC101262486/TDR6/LOC101259859/LOC101260117/LOC101250177/THM6/LOC101263944/LOC101267164/LOC101263023/LOC101263038/LOC101253245/LOC101246560/LOC101256065/LOC101245784	31
GO:0016645	MF	GO:0016645	oxidoreductase activity, acting on the CH-NH group of donors	4/476	21/9125	0.0215667	0.239204	0.216734	PDH/LOC101253022/LOC101268445/LOC101263577	4
GO:0019187	MF	GO:0019187	beta-1,4-mannosyltransferase activity	3/476	12/9125	0.0218069	0.239204	0.216734	LOC101247596/LOC101249747/LOC101268453	3
GO:0051753	MF	GO:0051753	mannan synthase activity	3/476	12/9125	0.0218069	0.239204	0.216734	LOC101247596/LOC101249747/LOC101268453	3
GO:0004190	MF	GO:0004190	aspartic-type endopeptidase activity	7/476	55/9125	0.0233471	0.239204	0.216734	LOC101261332/LOC101244095/LOC101268338/LOC101258267/LOC101253826/LOC101264637/Xegip	7
GO:0070001	MF	GO:0070001	aspartic-type peptidase activity	7/476	55/9125	0.0233471	0.239204	0.216734	LOC101261332/LOC101244095/LOC101268338/LOC101258267/LOC101253826/LOC101264637/Xegip	7
GO:1990837	MF	GO:1990837	sequence-specific double-stranded DNA binding	31/476	410/9125	0.0234662	0.239204	0.216734	CZFP1/LOC101258576/HSTF24/ZF2/LOC101244577/LOC101267632/LOC101258194/LOC101252530/LOC101247327/ZIP/LOC101266077/LOC101261079/LOC101248645/LOC101255895/LOC100191137/LOC101251320/LOC101253014/LOC101262486/TDR6/LOC101259859/LOC101260117/LOC101250177/THM6/LOC101263944/LOC101267164/LOC101263023/LOC101263038/LOC101253245/LOC101246560/LOC101256065/LOC101245784	31
GO:0017018	MF	GO:0017018	myosin phosphatase activity	7/476	56/9125	0.0255289	0.252098	0.228416	LOC101258862/LOC101257219/LOC101249463/PP2C-2/LOC101253040/LOC101248465/LOC101256099	7
GO:0004842	MF	GO:0004842	ubiquitin-protein transferase activity	18/476	212/9125	0.0282306	0.262806	0.238119	LOC101262653/LOC101261019/LOC101259371/LOC101255818/LOC101266656/RFP1/LOC101260808/LOC101265333/LOC101250706/LOC101246293/LOC101250858/LOC101247951/CMPG1/LOC101255095/LOC101256019/LOC101265502/LOC101256004/LOC101246503	18
GO:0106310	MF	GO:0106310	protein serine kinase activity	6/476	45/9125	0.0282766	0.262806	0.238119	LOC101267468/LOC101258074/CIPK11/LOC101254732/LOC101263283/LOC101264555	6
GO:0004620	MF	GO:0004620	phospholipase activity	5/476	35/9125	0.0336944	0.304212	0.275635	LOC101246277/LOC101249694/LOC101249094/PLDb1/LOC101260751	5
GO:0008810	MF	GO:0008810	cellulase activity	3/476	15/9125	0.0401733	0.341744	0.309641	Cel3/Cel1/LOC101245995	3
GO:0016298	MF	GO:0016298	lipase activity	7/476	62/9125	0.0415693	0.341744	0.309641	LOC101246277/LOC101249694/LOC101250324/LOC101249094/PLDb1/LOC101260751/LOC101268154	7
GO:0003690	MF	GO:0003690	double-stranded DNA binding	32/476	448/9125	0.0428407	0.341744	0.309641	CZFP1/LOC101258576/HSTF24/ZF2/LOC101244577/LOC101248710/LOC101267632/LOC101258194/LOC101252530/LOC101247327/ZIP/LOC101266077/LOC101261079/LOC101248645/LOC101255895/LOC100191137/LOC101251320/LOC101253014/LOC101262486/TDR6/LOC101259859/LOC101260117/LOC101250177/THM6/LOC101263944/LOC101267164/LOC101263023/LOC101263038/LOC101253245/LOC101246560/LOC101256065/LOC101245784	32
GO:0019787	MF	GO:0019787	ubiquitin-like protein transferase activity	18/476	225/9125	0.0465396	0.341744	0.309641	LOC101262653/LOC101261019/LOC101259371/LOC101255818/LOC101266656/RFP1/LOC101260808/LOC101265333/LOC101250706/LOC101246293/LOC101250858/LOC101247951/CMPG1/LOC101255095/LOC101256019/LOC101265502/LOC101256004/LOC101246503	18
GO:0008308	MF	GO:0008308	voltage-gated anion channel activity	3/476	16/9125	0.0475846	0.341744	0.309641	LOC101261097/LOC101257565/LOC101246039	3
GO:0015662	MF	GO:0015662	P-type ion transporter activity	3/476	16/9125	0.0475846	0.341744	0.309641	LOC101246688/LOC101262099/LCA1	3
GO:0016759	MF	GO:0016759	cellulose synthase activity	3/476	16/9125	0.0475846	0.341744	0.309641	LOC101247596/LOC101249747/LOC101268453	3
GO:0016760	MF	GO:0016760	cellulose synthase (UDP-forming) activity	3/476	16/9125	0.0475846	0.341744	0.309641	LOC101247596/LOC101249747/LOC101268453	3
GO:0140358	MF	GO:0140358	P-type transmembrane transporter activity	3/476	16/9125	0.0475846	0.341744	0.309641	LOC101246688/LOC101262099/LCA1	3

## Sheet: Table S2
			Table S2. KEGG enrich result.
			ID	category	subcategory	ID	Description	GeneRatio	BgRatio	pvalue	p.adjust	qvalue	geneID	Count
			sly04626	Organismal Systems	Environmental adaptation	sly04626	Plant-pathogen interaction	29/181	228/5544	1.45383e-10	1.13399e-08	1.04064e-08	543603/543880/101256817/101257927/101256237/101245711/101260188/101249560/100316879/101268787/101264342/101250219/101249692/101258194/101246151/101055527/100529135/101265138/543833/101244797/101257475/543942/101248708/101264550/101260391/101266296/101245298/101249495/101245784	29
			sly00941	Metabolism	Biosynthesis of other secondary metabolites	sly00941	Flavonoid biosynthesis	9/181	59/5544	0.000105999	0.00413397	0.00379366	778295/100736482/544249/101265977/778294/101252173/100191129/101266223/101267215	9
			sly00330	Metabolism	Amino acid metabolism	sly00330	Arginine and proline metabolism	9/181	65/5544	0.000227804	0.00592292	0.00543533	543960/543807/101260400/778202/101260014/101253022/101264170/101268445/101262682	9
			sly04016	Environmental Information Processing	Signal transduction	sly04016	MAPK signaling pathway - plant	16/181	190/5544	0.000426486	0.00831648	0.00763186	543603/543880/101268787/544028/101264342/101245105/101258194/100316895/101248690/543948/101244245/101258886/101255059/101264550/101245298/101245784	16
			sly00940	Metabolism	Biosynthesis of other secondary metabolites	sly00940	Phenylpropanoid biosynthesis	14/181	190/5544	0.00346711	0.0540869	0.0496344	101243631/112940337/112940330/101244220/112940333/544249/101265977/101252173/544084/100191129/544293/101251363/101246783/101267215	14
			sly00500	Metabolism	Carbohydrate metabolism	sly00500	Starch and sucrose metabolism	11/181	150/5544	0.009565	0.124345	0.114109	101253815/101245612/101248935/544032/101055573/100135703/101249596/101259175/101260057/101249633/101245995	11
			sly00945	Metabolism	Biosynthesis of other secondary metabolites	sly00945	Stilbenoid, diarylheptanoid and gingerol biosynthesis	5/181	44/5544	0.0135882	0.151411	0.138947	544249/101265977/101252173/100191129/101267215	5
			sly04075	Environmental Information Processing	Signal transduction	sly04075	Plant hormone signal transduction	15/181	270/5544	0.0297619	0.273054	0.250576	101247936/543540/100736509/101245105/544232/543881/543940/100316892/100316895/101248690/101265701/101258886/101258010/101247368/101260711	15
			sly04070	Environmental Information Processing	Signal transduction	sly04070	Phosphatidylinositol signaling system	6/181	74/5544	0.0330132	0.273054	0.250576	101246342/101262422/544171/101256961/101264550/101245298	6
			sly00410	Metabolism	Metabolism of other amino acids	sly00410	beta-Alanine metabolism	5/181	56/5544	0.0350069	0.273054	0.250576	101260014/101253022/101264170/100147723/101259235	5

## Sheet: Table S3
		Table S3. CytoHub_hub_result.
		MNC	MCC	Degree	Closeness	Betweenness
		MAPK10	MAPK10	MAPK10	MAPK10	MAPK10
		ARF19.1	SlCKX1	SlCKX1	ARF19.1	GA2ox2
		SlCKX1	ARF19.1	ARF19.1	SlCKX1	SlCKX1
		GA2ox2	PAL5	GA2ox2	GA2ox2	ARF19.1
		PAL5	ERF4	PAL5	PAL5	Hsc70
		LeMKK4	AOS1	Hsc70	SlWRKY37	PAL5
		SlWRKY37	DDTFR10/A	SlWRKY37	Wfi1	XTH3
		ERF4	SlWRKY37	Wfi1	Hsc70	NML1
		TXET-B2	GA2ox2	LeMKK4	NML1	PLDb1
		AOS1	LeMKK4	GH3.6	AOS1	Wfi1
		DDTFR10/A	TXET-B2	IAA3	GH3.6	IAA3
		GH3.6	XTH3	NML1	PLDb1	SlSRG1
		XTH3	GH3.6	ERF4	TXET-B2	GH3.6
		IAA3	DREB2	TXET-B2	TXET-B1	Xegip
		NML1	TXET-B1	XTH3	LeMKK4	RBR1
		TXET-B1	NML1	AOS1	XTH3	SlWRKY37
		Hsc70	PP2C-2	PLDb1	ERF4	TXET-B1
		PLDb1	ADC	DDTFR10/A	DDTFR10/A	LEA14
		PP2C-2	SlDof22	Xegip	ZIP	SlALMT5
		DREB2	Wfi1	CYP85A1	IAA3	ARF1

## Sheet: Table S4
		Table S4. Relative expression level of hub genes (T/CK).
		Gene ID	Log 2_FC	Gene Symbol
		GA2ox2	2.21495	GA2ox2
		ARF19-1	1.86821	ARF19-1
		LOC101262636	2.12202	GH3.6
		MAPK10	1.72203	MAPK10
		XTH3	1.60456	ERF
		PAL5	2.19245	PAL
		SlWRKY37	2.38797	WRKY
		SlCKX1	1.31116	CKX1
		NML1	-0.549208	NML1

## Sheet: Table S5
		Table S5. Statistics of raw data obtained from different samples by 16S sequencing analysis.
		Sample Name	Raw Reads	Clean reads	Clean Tags	Chimera	Effective Tags	Effective Ratio (%)	ASVs
		CK-1	125047	124174	114630	34645	79985	63.96	460
		CK-2	127916	127183	119662	32721	86941	67.97	350
		CK-3	126025	125312	117837	34827	83010	65.87	310
		T1-1	126673	125863	104692	29682	75010	59.22	896
		T1-2	127603	126726	114362	27626	86736	67.97	891
		T1-3	120554	119584	105530	26702	78828	65.39	915
		Total	753818	748842	676713	186203	490510	390.38	3822
		Avg	125636	124807	112786	31033.8	81751.7	65.0633	637

## Sheet: Table S6
		Table S6. Enriched pathways analysis using FAPROTAX.
		funcation	func.CK.1	func.CK.2	func.CK.3	func.T1.1	func.T1.2	func.T1.3
		methanotrophy	0	0	0	0.02	0.03	0.01
		methanol_oxidation	0.01	0.01	0.01	0.22	0.13	0.19
		methylotrophy	0.01	0.01	0.01	0.22	0.13	0.19
		nitrate_denitrification	0.45	0.99	0.59	12.62	6.79	14.51
		nitrite_denitrification	0.45	0.99	0.59	12.62	6.79	14.51
		nitrous_oxide_denitrification	0.45	0.99	0.59	12.62	6.79	14.51
		denitrification	0.45	0.99	0.59	12.62	6.79	14.51
		knallgas_bacteria	0.45	0.98	0.58	12.57	6.7	14.45
		dark_hydrogen_oxidation	0.53	1.2	0.69	14.22	10.75	16.28
		nitrogen_fixation	0.06	0.12	0.06	1.08	0.83	1.3
		nitrate_ammonification	0	0	0	0	0.01	0
		nitrite_ammonification	0	0	0	0	0.01	0
		nitrite_respiration	0.45	0.99	0.59	12.63	6.79	14.51
		cellulolysis	0.01	0.72	0.01	0.03	0.62	0.03
		xylanolysis	0	0	0	0	0	0.01
		dark_oxidation_of_sulfur_compounds	0.01	0.03	0	0.19	0.32	0.27
		manganese_oxidation	0.11	0.32	0.24	5.26	1.31	4.88
		ligninolysis	0	0	0	0.01	0.01	0.02
		fermentation	51.55	37.13	19.99	2.07	7.92	1.08
		aerobic_chemoheterotrophy	47.33	52.45	78.87	70.62	67.61	79.41
		invertebrate_parasites	0	0.72	0.01	0.03	0.61	0.03
		human_pathogens_pneumonia	0	0.01	0	0.05	0.05	0.11
		human_pathogens_all	0.01	0.01	0	0.08	0.06	0.12
		human_gut	0	0	0	0	0	0.03
		human_associated	0.01	0.01	0	0.08	0.06	0.14
		mammal_gut	0	0	0	0	0	0.03
		animal_parasites_or_symbionts	0.01	0.76	0.02	0.3	1.08	0.4
		aromatic_hydrocarbon_degradation	0.01	0.04	0.03	0.13	0.03	0.08
		aromatic_compound_degradation	0.01	0.04	0.04	0.46	0.12	0.22
		hydrocarbon_degradation	0.01	0.04	0.03	0.16	0.06	0.09
		iron_respiration	0	0	0	0	0.01	0
		nitrate_respiration	0.45	0.99	0.59	12.63	6.79	14.51
		nitrate_reduction	0.5	1.77	0.64	13.47	7.85	15.47
		nitrogen_respiration	0.45	0.99	0.59	12.63	6.79	14.51
		fumarate_respiration	0	0	0	0	0.01	0
		intracellular_parasites	0.21	0.9	0.23	5.04	2.04	1.49
		predatory_or_exoparasitic	0.02	0.1	0.02	1.51	1.39	0.68
		nonphotosynthetic_cyanobacteria	0	0	0	0.01	0.06	0.02
		photosynthetic_cyanobacteria	0	0	0	0.02	0.01	0
		anoxygenic_photoautotrophy_S_oxidizing	0	0.01	0.01	0.04	0.09	0.06
		anoxygenic_photoautotrophy	0	0.01	0.01	0.04	0.09	0.06
		oxygenic_photoautotrophy	0	0	0	0.02	0.01	0
		photoautotrophy	0	0.01	0.01	0.06	0.1	0.06
		photoheterotrophy	0	0.01	0.01	0.05	0.09	0.07
		phototrophy	0	0.01	0.01	0.07	0.1	0.07
		plastic_degradation	0.01	0.04	0.03	0.16	0.04	0.16
		ureolysis	0.1	0.27	0.14	3.25	2.52	2.44
		chemoheterotrophy	98.89	89.59	98.87	72.68	75.54	80.49
		anaerobic_chemoheterotrophy	51.56	37.13	20	2.06	7.94	1.08

## Sheet: Table S7
			Table S7. PICRUSt2 functional prediction of bacterial communities at KEGG level2.
			KEGG Level_2	CK-1	CK-2	CK-3	T1-1	T1-2	T1-3
			Amino acid metabolism	768996	614614	825036	410201	434781	552597
			Carbohydrate metabolism	840081	644449	740567	400989	433337	540100
			Metabolism of cofactors and vitamins	724588	555657	701155	342571	366472	456276
			Xenobiotics biodegradation and metabolism	513417	408529	566597	294844	292346	393891
			Metabolism of terpenoids and polyketides	545725	419156	514293	261483	275768	346126
			Metabolism of other amino acids	472832	369220	423858	247651	257952	334599
			Lipid metabolism	396081	328211	394341	240657	250186	335878
			Energy metabolism	319363	244489	298743	154183	165617	206496
			Replication and repair	267261	206756	262753	139118	152049	184964
			Cell motility	216690	171253	233560	114502	118954	153428
			Folding, sorting and degradation	176008	137948	170821	83928.2	93078.8	111070
			Membrane transport	207708	146625	165666	71028.7	79809.3	96266.9
			Glycan biosynthesis and metabolism	174249	124920	142834	85145.9	94103.2	116902
			Biosynthesis of other secondary metabolites	138262	100488	143495	66121.5	78917.8	99321.7
			Translation	118547	93049.7	112959	66814.1	73065.6	89101.4
			Nucleotide metabolism	86877	66336.9	76166.4	44891.9	48934.6	59949.8
			Cell growth and death	60414.7	49246.8	60287.6	40541.2	46833.9	55560.9
			Signal transduction	58156.5	42166.3	53946.8	21656.5	21105.7	28796.5
			Transcription	36683.8	31332.7	39790.4	23086.5	24211.6	31007.2
			Transport and catabolism	20077.7	16298.1	20257.9	13221.5	12144.8	17545.4
			Cellular community - prokaryotes	22524.2	16937.2	23766.9	6301.85	6316.41	7502.68
			Infectious diseases	19181.7	13911.8	15888.8	5572.39	6012	7370.41
			Environmental adaptation	11936.5	8829.89	9871.36	7333.01	6293.79	9796.74
			Endocrine system	4415.56	3230.59	3516.88	2084.69	2090.9	2761.41
			Neurodegenerative diseases	0	0	0	10136.4	3435.21	4471.92
			Immune system	2641.28	2047.3	2597.76	1206.82	1016.51	1486.66
			Cancers	0	0	0	1134.7	0	0
			Digestive system	29.4667	64.236	36.0065	688.272	503.759	972.994
			Immune diseases	13.2539	19.6017	16.9057	245.065	49.8822	351.213
			Cardiovascular diseases	6.395	19.9387	6.7895	153.044	197.888	231.204
			Signaling molecules and interaction	0	0	0	20.3929	14.9286	9.75
			Sensory system	0	0	0	28.875	0	0
			Development	0	0	0	0.3333	1.25	0.6667
			Cellular community - eukaryotes	0	0	0	0.1191	0.0571	0

## Sheet: Table S8
			Table S8. Mantel.test analysis results.
			spec	env	r	p.value	rd	pd
		1	Score_ASV	GA2ox2	0.204255	0.0888889	0.2 - 0.4	>= 0.05
		2	Score_ASV	ARF19-1	0.606963	0.0394444	>= 0.4	0.01 - 0.05
		3	Score_ASV	GH3.6	-0.210764	0.879167	< 0.2	>= 0.05
		4	Score_ASV	MAPK10	0.288977	0.0327778	0.2 - 0.4	0.01 - 0.05
		5	Score_ASV	XTH3	0.713373	0.0916667	>= 0.4	>= 0.05
		6	Score_ASV	PAL5	0.614283	0.048	>= 0.4	0.01 - 0.05
		7	Score_ASV	SlWRKY37	0.253236	0.0426667	0.2 - 0.4	>= 0.05
		8	Score_ASV	SlCKX1	0.646882	0.0930556	>= 0.4	>= 0.05
		9	Score_ASV	NML1	0.776065	0.075	>= 0.4	>= 0.05
		10	Growth_index	GA2ox2	0.226966	0.0385556	0.2 - 0.4	0.01 - 0.05
		11	Growth_index	ARF19-1	0.645327	0.0472222	>= 0.4	0.01 - 0.05
		12	Growth_index	GH3.6	0.183921	0.0463889	< 0.2	0.01 - 0.05
		13	Growth_index	MAPK10	0.909104	0.00277778	0.2 - 0.4	< 0.01
		14	Growth_index	XTH3	0.777693	0.03641	>= 0.4	0.01 - 0.05
		15	Growth_index	PAL5	0.706042	0.0166667	>= 0.4	0.01 - 0.05
		16	Growth_index	SlWRKY37	0.144284	0.0483333	< 0.2	0.01 - 0.05
		17	Growth_index	SlCKX1	0.652631	0.0416667	>= 0.4	0.01 - 0.05
		18	Growth_index	NML1	0.291667	0.0821667	>= 0.4	>= 0.05
